# Supplementary material for: Systematic Investigation of the Role of Molybdenum and Boron in NiCo-Based Alloys for the Oxygen Evolution Reaction
Source: Molecules. 2025 Apr 29;30(9):1971. doi: 10.3390/molecules30091971 (PMC12074284; doi:10.3390/molecules30091971)
Supplement: Supplementary file 1 [file molecules-30-01971-s001.zip]

Archive with 1 entries (1 files):
- molecules-3590559-supplementary.pdf
